# Supplementary material for: Association of Serum Sodium Levels and Delirium in Patients with Sepsis: A Retrospective Study
Source: Biomedicines. 2026 Feb 11;14(2):410. doi: 10.3390/biomedicines14020410 (PMC12937704; doi:10.3390/biomedicines14020410)
Supplement: Supplementary file 1 [file biomedicines-14-00410-s001.zip]

Archive with 2 entries (2 files):
- Additional file S1.pdf
- Additional file S2.pdf
